# Supplementary material for: The Association of ADAMTS7 Gene Polymorphisms with the Risk of Coronary Artery Disease Occurrence and Cardiovascular Survival in the Polish Population: A Case-Control and a Prospective Cohort Study
Source: Int J Mol Sci. 2024 Feb 14;25(4):2274. doi: 10.3390/ijms25042274 (PMC10889572; doi:10.3390/ijms25042274)
Supplement: Supplementary file 1 [file ijms-25-02274-s001.zip]

Archive with 1 entries (1 files):
- ijms-2849808-supplementary.pdf
